# Supplementary material for: Comparing the use of direct observation, standardized patients and exit interviews in low- and middle-income countries: a systematic review of methods of assessing quality of primary care
Source: Health Policy Plan. 2020 Dec 12;36(3):341–56. doi: 10.1093/heapol/czaa152 (PMC8058951; doi:10.1093/heapol/czaa152)
Supplement: czaa152_Supp [file czaa152_supp.zip]

Archive with 1 entries (1 files):
- czaa152_Supplementary_Data.docx
